# Supplementary material for: Precarity in the Modes of Living: Proposing an Index for Studying Health Inequities at the Ecological Level in Colombia
Source: Int J Environ Res Public Health. 2025 Apr 1;22(4):537. doi: 10.3390/ijerph22040537 (PMC12026722; doi:10.3390/ijerph22040537)
Supplement: Supplementary file 1 [file ijerph-22-00537-s001.zip]

Archive with 1 entries (1 files):
- ijerph-3325018-supplementary.pdf
